# Supplementary material for: Mechanisms of rapid plant community change from the Miocene Succor Creek flora, Oregon and Idaho (USA)
Source: PLoS One. 2024 Nov 8;19(11):e0312104. doi: 10.1371/journal.pone.0312104 (PMC11548735; doi:10.1371/journal.pone.0312104)
Supplement: S1 Table — (XLSX) [file pone.0312104.s001.xlsx]

## Sheet: Sheet1
S1 Table. Existing radioisotopic age controls in the Sucker Creek Formation
Locality	Material	Method	Age (Ma)1	Source
Devils Gate2	“Ash III”	40Ar/39Ar	14.93 ± 0.08	Downing (1992)
	“Ash II”	40Ar/39Ar	15.13 ± 0.02	Downing (1992)
	“Ash I”	40Ar/39Ar	15.46 ± 0.07	Downing (1992)
Type	”Unit 20” (sanidine)	K/Ar	15.4 ± 0.9	Kittleman et al. (1965)
	“Unit 20” (glass)	K/Ar	18.5 ± 1.7	Kittleman et al. (1965)
unknown3	Leslie Gulch Tuff	K/Ar	15.8 ± 0.6	Ekren et al. (1984)
unknown4	basalt	K/Ar	16.7	Evernden and James (1964)
1Ages uncorrected for revised isotopic contants, error missing where not originally reported
2Downing (37) attempted an 40Ar/39Ar dates from his “Ash IV”, but the ash was too fine-grained for his single-crystal laser-fusion method
3Location unclear, but probably canyon at Sage Creek, west of Succor Creek Road in Oregon
4Location unknown, but probably an exposure near the junction of Succor Creek Road and US 95 in Oregon
