# Supplementary material for: Mechanisms of rapid plant community change from the Miocene Succor Creek flora, Oregon and Idaho (USA)
Source: PLoS One. 2024 Nov 8;19(11):e0312104. doi: 10.1371/journal.pone.0312104 (PMC11548735; doi:10.1371/journal.pone.0312104)
Supplement: S2 Table — (XLSX) [file pone.0312104.s002.xlsx]

## Sheet: Sheet1
S2 Table. XRF standards
Standard	Standard Material	Ti Cert. Wt. %	Ti XRF count1
NIST 97b	Flint clay	1.43 ± 0.04	18254
NIST 98b	Plastic clay	0.809 ± 0.012	9561
NIST 679	Brick clay	0.577 ± 0.033	6054
USGS AGV-2	Guano Valley andesite	0.63 ± 0.13	5638
USGS BCR-2	Columbia River Basalt	1.35 ± 0.03	11965
USGS BHVO-2	HVO basalt	1.63 ± 0.02	12567
USGS BIR-1a	Icelandic basalt	0.58 ± 0.01	3796
USGS DNC-1	Braggtown dolerite	0.29 ± 0.004	2134
USGS GSP-2	Silver Plume granodiorite	0.40 ± 0.01	3883
NRC PACS-2	Marine sediment	0.443 ± 0.032	4180
	Blank		128
1Mean count minus mean of blank
