# Supplementary material for: Mechanisms of rapid plant community change from the Miocene Succor Creek flora, Oregon and Idaho (USA)
Source: PLoS One. 2024 Nov 8;19(11):e0312104. doi: 10.1371/journal.pone.0312104 (PMC11548735; doi:10.1371/journal.pone.0312104)
Supplement: S3 Table — (XLSX) [file pone.0312104.s003.xlsx]

## Sheet: Sheet1
S3 Table. CA-TIMS U-Pb isotopic data for volcanic tuff in the Sucker Creek Formation
	Compositional Parameters2							Radiogenic Isotope Ratios3									Isotopic Ages4
Sample1	Th/U	206Pb* × 10-13 mol	mol % 206Pb*	Pb*/Pbc	Pbc (pg)	206Pb/204Pb		208Pb/206Pb	207Pb/206Pb	% err	207Pb/235U	% err	206Pb/238U	% err	corr. coef.		207Pb/206Pb	±	207Pb/235U	±	206Pb/238U	±
Devils Gate Locality
21DevilsGate-3 (Downing's Ash III, or 'Obliterator Ash'; N43.52428°, W117.14123°)
z2	0.795	0.0852	0.9086	3	0.71	199		0.257	0.04746	1.813	0.015057	1.947	0.002302	0.212	0.702		71.5	43	15.17	0.29	14.822	0.031
z5	0.838	0.0572	0.9445	6	0.28	325		0.27	0.0473	1.665	0.014981	1.777	0.002298	0.177	0.716		63.4	39.5	15.1	0.27	14.797	0.026
z1	0.767	0.0536	0.8219	1	0.96	103		0.248	0.0484	3.283	0.015325	3.47	0.002297	0.317	0.629		117.9	77.2	15.44	0.53	14.793	0.047
z4	0.73	0.0552	0.9184	4	0.41	221		0.236	0.04667	2.27	0.014777	2.425	0.002297	0.23	0.728		31.5	54.2	14.89	0.36	14.792	0.034
											weighted mean 206Pb/238U age = 14.802 ± 0.026 (0.026) [0.031] Ma (2s); MSWD = 0.72 (n=4) (h)
22DG-DIIIC-03 (Downing's Ash III, or 'Obliterator Ash'; N43.52155°, W117.13271°)
z3	0.758	0.0549	0.9682	10	0.15	567		0.245	0.04642	0.922	0.014877	1.001	0.002325	0.114	0.902		18.6	22.1	14.99	0.15	14.972	0.017
z1	0.614	0.053	0.9167	3	0.4	217		0.198	0.04653	2.222	0.014769	2.38	0.002303	0.23	0.744		24.3	53.2	14.89	0.35	14.828	0.034
z5	1.01	0.0584	0.8821	3	0.65	154		0.326	0.04784	2.924	0.015148	3.11	0.002297	0.27	0.732		90.4	69.1	15.27	0.47	14.794	0.04
z4	0.72	0.0487	0.8576	2	0.67	128		0.233	0.04725	3.316	0.014959	3.522	0.002297	0.306	0.712		60.9	78.8	15.08	0.53	14.791	0.045
z2	0.746	0.1036	0.9284	4	0.66	254		0.241	0.04657	1.548	0.014735	1.663	0.002296	0.171	0.764		26.1	37	14.85	0.25	14.783	0.025
											weighted mean 206Pb/238U age = 14.797 ± 0.027 (0.027) [0.031] Ma (2s); MSWD = 1.56 (n=4) (h)
22DG-SI-01 (Satchell's 'Silver Ash'; N43.52348°, W117.12482°)
z1	0.691	0.1145	0.9835	19	0.16	1091		0.223	0.04639	0.491	0.014721	0.542	0.002303	0.11	0.671		16.8	11.8	14.84	0.08	14.826	0.016
z6	0.815	0.3149	0.9922	41	0.21	2311		0.263	0.04634	0.259	0.014701	0.3	0.002302	0.105	0.627		14	6.2	14.82	0.04	14.824	0.016
z2	0.721	0.0452	0.9661	9	0.13	532		0.233	0.04646	1.347	0.014724	1.428	0.0023	0.143	0.683		20.4	32.3	14.84	0.21	14.807	0.021
z3	0.723	0.0598	0.9761	13	0.12	756		0.233	0.0456	0.989	0.014451	1.057	0.0023	0.122	0.719		-24.7	23.9	14.57	0.15	14.807	0.018
z8	0.732	0.067	0.9649	9	0.2	514		0.236	0.04572	1.219	0.014486	1.298	0.002299	0.147	0.649		-18.4	29.4	14.6	0.19	14.805	0.022
z7	0.945	0.5621	0.9669	10	1.59	558		0.305	0.04633	0.345	0.014678	0.395	0.002299	0.111	0.667		13.6	8.3	14.8	0.06	14.804	0.016
z4	0.763	0.0628	0.9665	9	0.18	539		0.246	0.04644	1.176	0.014708	1.256	0.002298	0.15	0.638		19.4	28.2	14.83	0.18	14.798	0.022
z5	0.792	0.1079	0.9823	18	0.16	1017		0.256	0.04637	0.534	0.01468	0.585	0.002297	0.114	0.636		15.7	12.8	14.8	0.09	14.792	0.017
											weighted mean 206Pb/238U age = 14.801 ± 0.010 (0.011) [0.019] Ma (2s); MSWD = 0.45 (n=6) (h)
								ensemble 'Obliterator Ash' weighted mean 206Pb/238U age = 14.799 ± 0.007 (0.009) [0.018] Ma (2s); MSWD = 0.42 (n=12) (h)
22DG-DII-02 (Downing's Ash II, or 'Loggers Ash'; N43.51951°, W117.12866°)
z5	0.624	0.0125	0.8265	1	0.22	104		0.201	0.0508	16.587	0.016644	16.722	0.002378	0.512	0.28		230.5	382.1	16.76	2.78	15.308	0.078
z1	0.461	0.1641	0.9899	29	0.14	1791		0.149	0.04654	0.326	0.015131	0.368	0.002359	0.105	0.609		24.7	7.8	15.25	0.06	15.189	0.016
z3	0.468	0.0444	0.9095	3	0.37	199		0.151	0.04493	2.917	0.014548	3.098	0.00235	0.263	0.732		-60.8	70.9	14.67	0.45	15.129	0.04
z7	0.833	0.017	0.8623	2	0.23	131		0.269	0.04653	8.638	0.015062	8.81	0.002349	0.416	0.437		24.2	206.7	15.18	1.33	15.123	0.063
z2	0.399	0.0412	0.8947	2	0.4	171		0.129	0.04746	3.295	0.01536	3.485	0.002349	0.297	0.678		71.1	78.2	15.48	0.54	15.122	0.045
z4	0.502	0.0754	0.9337	4	0.44	272		0.162	0.04696	1.756	0.015191	1.885	0.002347	0.193	0.743		45.9	41.8	15.31	0.29	15.115	0.029
											weighted mean 206Pb/238U age = 15.120 ± 0.031 (0.032) [0.036] Ma (2s); MSWD = 0.72 (n=4) (h)
South Bend Locality
21WS-01B (upper ash flow tuff; N43.15858°, W117.00800°)
z1	0.755	0.0771	0.9648	9	0.23	512		0.244	0.04668	1.168	0.016364	1.252	0.002544	0.144	0.684		31.6	27.9	16.48	0.2	16.377	0.024
z6	0.674	0.0651	0.9393	5	0.35	297		0.217	0.0462	1.758	0.015521	1.875	0.002438	0.181	0.718		6.8	42.2	15.64	0.29	15.697	0.028
z2	0.699	0.0505	0.8228	1	0.9	103		0.226	0.04548	3.411	0.015118	3.604	0.002412	0.315	0.654		-30.8	82.5	15.24	0.55	15.529	0.049
z3	0.774	0.0101	0.8362	2	0.16	110		0.25	0.04443	19.399	0.014764	19.615	0.002411	0.647	0.35		-87.7	474.3	14.88	2.9	15.523	0.1
z8	0.699	0.0257	0.8683	2	0.32	137		0.226	0.04634	4.352	0.015397	4.58	0.002411	0.361	0.662		14.5	104.4	15.51	0.71	15.521	0.056
z7	0.642	0.0496	0.9419	5	0.25	310		0.207	0.0461	1.845	0.015313	1.967	0.00241	0.189	0.713		1.9	44.4	15.43	0.3	15.517	0.029
z4	0.805	0.0272	0.9392	5	0.15	297		0.26	0.04547	2.92	0.015093	3.041	0.002408	0.212	0.622		-31.3	70.6	15.21	0.46	15.506	0.033
z5	0.797	0.0269	0.927	4	0.18	247		0.257	0.04543	4.257	0.015063	4.386	0.002406	0.26	0.535		-33.9	103	15.18	0.66	15.492	0.04
											weighted mean 206Pb/238U age = 15.512 ± 0.022 (0.022) [0.028] Ma (2s); MSWD = 0.37 (n=6) (h)
21WS-02 (lower ash flow tuff; N43.15826°, W117.01215°)
z4	0.643	0.4754	0.9956	71	0.17	4105		0.206	0.04759	0.207	0.077225	0.256	0.011774	0.097	0.646		78	4.9	75.53	0.19	75.456	0.073
z3	0.613	0.0281	0.8022	1	0.57	92		0.198	0.04649	6.612	0.015759	6.896	0.002459	0.495	0.6		22.2	158.3	15.88	1.09	15.835	0.078
z2	0.512	0.09	0.9378	5	0.5	290		0.165	0.04633	1.647	0.015568	1.77	0.002438	0.183	0.747		13.5	39.5	15.69	0.28	15.7	0.029
z1	0.576	0.0411	0.7174	1	1.33	65		0.186	0.04521	6.627	0.015111	6.806	0.002425	0.471	0.411		-45.2	160.7	15.23	1.03	15.613	0.074
z7	0.436	0.0497	0.918	3	0.37	220		0.141	0.04668	2.26	0.015509	2.42	0.002411	0.23	0.749		31.8	54	15.63	0.38	15.521	0.036
z10	0.919	0.0463	0.9344	5	0.27	275		0.297	0.04829	2.462	0.016043	2.633	0.002411	0.487	0.433		112.4	58	16.16	0.42	15.521	0.076
z6	0.551	0.0231	0.9029	3	0.21	186		0.178	0.0432	9.095	0.014347	9.2	0.00241	0.311	0.359		-157	225.3	14.46	1.32	15.514	0.048
z9	0.572	0.0232	0.8964	3	0.22	174		0.185	0.04866	4.99	0.01615	5.234	0.002408	0.319	0.79		130.2	117.1	16.27	0.84	15.507	0.049
z8	0.666	0.0334	0.9487	6	0.15	351		0.215	0.04713	2.007	0.015642	2.117	0.002408	0.189	0.651		54.6	47.8	15.76	0.33	15.506	0.029
											weighted mean 206Pb/238U age = 15.512 ± 0.025 (0.026) [0.031] Ma (2s); MSWD = 0.13 (n=5) (h)
21-WS-T-01 (leaf census beds; N43.15850°, W117.01350°)
z7	0.867	0.1144	0.9857	23	0.14	1259		0.28	0.04628	0.47	0.015518	0.518	0.002433	0.107	0.631		11.3	11.3	15.64	0.08	15.664	0.017
z1	0.936	0.2215	0.9838	20	0.3	1112		0.302	0.04641	0.445	0.015551	0.493	0.002432	0.107	0.647		17.7	10.7	15.67	0.08	15.656	0.017
z6	0.632	0.079	0.9324	4	0.48	267		0.204	0.04646	1.818	0.015548	1.954	0.002428	0.193	0.768		20.7	43.5	15.67	0.3	15.632	0.03
z8	0.46	0.169	0.9725	10	0.4	655		0.148	0.04672	0.817	0.015554	0.885	0.002416	0.128	0.666		33.8	19.5	15.67	0.14	15.554	0.02
z10	0.512	0.0564	0.9552	6	0.22	403		0.165	0.04602	1.449	0.015316	1.544	0.002415	0.179	0.612		-2.6	34.8	15.43	0.24	15.55	0.028
z2	0.867	0.0417	0.9438	6	0.21	321		0.28	0.04623	2.479	0.015384	2.599	0.002415	0.208	0.633		8.4	59.5	15.5	0.4	15.547	0.032
z9	0.425	0.0346	0.8772	2	0.4	147		0.137	0.0463	4.304	0.015401	4.516	0.002414	0.351	0.637		12.1	103.2	15.52	0.7	15.54	0.054
z3	0.587	0.0483	0.9221	4	0.34	231		0.189	0.04709	2.105	0.015644	2.255	0.002411	0.219	0.74		52.6	50.1	15.76	0.35	15.521	0.034
											weighted mean 206Pb/238U age = 15.546 ± 0.018 (0.019) [0.025] Ma (2s); MSWD = 0.71 (n=5) (h)
Rockville Locality
21Rockville (N43.32336°, W117.12051°)
z8	0.639	0.1435	0.9406	5	0.75	307		0.206	0.04621	1.085	0.016092	1.173	0.002527	0.151	0.682		-5.5	26.1	16.21	0.19	16.356	0.025
z13	0.826	0.3044	0.9719	11	0.73	650		0.267	0.04665	0.517	0.015685	0.574	0.00244	0.115	0.656		16.8	12.4	15.8	0.09	15.796	0.018
z11	0.729	0.1841	0.9661	9	0.54	533		0.235	0.0466	0.835	0.015658	0.906	0.002438	0.125	0.709		14.3	20	15.78	0.14	15.785	0.02
z12	0.837	0.2655	0.9849	21	0.34	1196		0.27	0.04676	0.415	0.015711	0.463	0.002438	0.106	0.656		22.9	9.9	15.83	0.07	15.782	0.017
z9	0.607	0.0635	0.9274	4	0.41	249		0.196	0.04625	2.097	0.01553	2.238	0.002436	0.218	0.705		-3.5	50.5	15.65	0.35	15.772	0.034
z10	0.661	0.1559	0.9734	11	0.35	679		0.213	0.04648	1.058	0.015593	1.135	0.002434	0.14	0.657		8	25.4	15.71	0.18	15.761	0.022
											weighted mean 206Pb/238U age = 15.782 ± 0.013 (0.013) [0.022] Ma (2s); MSWD = 1.65 (n=5) (h)
1z1, z2 etc. are labels for single zircon grains or fragments annealed and chemically abraded after Mattinson (2005); bold indicates results used in weighted mean calculations.
2Model Th/U ratio iteratively calculated from the radiogenic 208Pb/206Pb ratio and 206Pb/238U age. Pb* and Pbc represent radiogenic and common Pb, respectively; mol % 206Pb* with respect to radiogenic, blank, and initial common Pb. Measured 206Pb/204Pb ratio corrected for spike and fractionation only. Fractionation estimated from the ET535 double spike U ratio, and ET2535 double spike Pb analyses…
3Corrected for fractionation, spike, and common Pb. Up to 0.5 pg common Pb was assumed to be procedural blank: 206Pb/204Pb = 18.042 ± 0.61%; 207Pb/204Pb = 15.537 ± 0.52%; 208Pb/204Pb = 37.686 ± 0.63% (all uncertainties 1-sigma); the remainder was assigned a composition estimated from the Stacey & Kramers (1975) two-stage evolution model at 16 Ma. Errors are 2-sigma, propagated using the algorithm…
4Calculations are based on the decay constants of Jaffey et al. (1971) and the terrestrial 238U/235U of Hiess et al. (2012). 206Pb/238U and 207Pb/206Pb ages corrected for initial disequilibrium in 230Th/238U using D(Th/U) = 0.2. Age uncertainties reported at the 95% confidence interval, as ± analytical (+tracer) [+decay constant]; MSWD = mean squared weighted deviation. *The 95% confidence interv…
