# Supplementary material for: Mechanisms of rapid plant community change from the Miocene Succor Creek flora, Oregon and Idaho (USA)
Source: PLoS One. 2024 Nov 8;19(11):e0312104. doi: 10.1371/journal.pone.0312104 (PMC11548735; doi:10.1371/journal.pone.0312104)
Supplement: S4 Table — (XLSX) [file pone.0312104.s004.xlsx]

## Sheet: Sheet1
S4 Table. Phytolith morphotype assemblage1 from the Watersnake locality, Succor Creek flora
		Non-phytolith biogenic silica			Grass silica short cells (GSSC)
													Tree cover		Particularly diagnostic forms
Zone2	Preservation	Diatoms	Sponge spicules	FI	APPBO	POOID-D	POOID-ND	PACMAD general	OTHG	NDG	NDO	Total phytolith count	FI-t	FI-t ratio 95% C.I. (%)	Pooideae	PACMAD	APPBO
5	Moderately good–poor (altered)	Extremely abundant	Rare	32.6425	0.518135	4.66321	5.69948	2.07254	2.07254	7.25389	45.0777	193	68.4783	58.3–77.4	CE-1	BI-5, BI-6	BI-13
4	Poor (altered)	Rare	A	P	A	P	P	A	A	P	P				CE-1
4	Unclear	Rare	A	A	A	A	A	A	P	A	A	1
1Relative abundance reported from total phytolith count, otherwise P (present) vs. A (absent/not observed)
2Watersnake zone established by CONISS analysis of pollen spectra
3Phytolith morphotypes following published schemes (Strömberg 2003, Strömberg et al. 2018, Crifò and Strömberg 2021):
	FI = Forest indicator phytoliths (Woody and herbaceous dicotyledonous angiosperms, conifers, and monocotyledonous plant with an affinity to closed habitats)
	GSSC = Grass silica shor cell phytoliths (Poaceae)
	APPBO = Closed-habitat grasses (Early-diverging grass clades Anomochlooideae/Pharoideae/Puelioideae, Bambusoideae, and Oryzoideae with affinity to closed and/or wet habitats)
	POOID-D = Pooideae
	POOID-ND = Pooid non-diagnostic (Pooideae, but found in many other taxa)
	PACMAD general = PACMAD clade (Panicoideae, Arundinoideae, Chrloridoideae, Micrairoideae, Aristidoideae, Danthonioideae)
	OTHG = Other grasses (Poaceae of unclear affinity, e.g. broken phytoliths)
	NDG = Non-diagnostic grass (Grasses, but also other monocotyledonous plants and/or conifers, e.g. BULLIFORM FLABELLATE, ACUTE BULBOSUS sensu Neumann et al. 2019)
	NDO = Non-diagnostic other (Produced widely among plants, e.g. ELONGATE SINUATE)
