# Supplementary material for: Mechanisms of rapid plant community change from the Miocene Succor Creek flora, Oregon and Idaho (USA)
Source: PLoS One. 2024 Nov 8;19(11):e0312104. doi: 10.1371/journal.pone.0312104 (PMC11548735; doi:10.1371/journal.pone.0312104)
Supplement: S5 Table — (XLSX) [file pone.0312104.s005.xlsx]

## Sheet: Sheet1
S5 Table. Macrofossil assemblage1 from the Watersnake locality, Succor Creek flora, Idaho
Organ type	Taxon	Count	% Foliage	% NMA foliage2
Foliage	Quercus simulata	348	44.1	73.1
	Glyptostrobus oregonensis	277	35.1
	Plantanus dissecta	43	5.4	9
	Betula sp. 1	19	2.4	4
	parallel-veined monocots	15	1.9
	cf. Fraxinus sp.	13	1.6	2.7
	cf. Arbutus sp.	12	1.5	2.5
	Pinus sp. (3 needle)	12	1.5
	Acer sp. 1	9	1.1	1.9
	Acer sp. 2	5	0.6	1.1
	Ulmus sp.	5	0.6	1.1
	Fagus sp.	4	0.5	0.8
	cf. Juglandaceae 1	4	0.5	0.8
	Abies	4	0.5
	Fabaceae	3	0.4	0.6
Reproductive	Acer sp.3 samara	19
	Betula/Alnus samara	13
	Abies winged seed	8
	Glyptostrobus oregonensis ovulate cone	10
	other Pinaceae winged seeds	7
	Tilia sp. reproductive bract	3
	Fraxinus sp. samara	2
	cf. Ptelea sp. samara	1
	Sabia macrocarpa	1
1Morphotype assignments and abundance/relative abundance reported for the 15 most abundant foliage morphotypes and all assigned reproductive morphotypes
2NMA = Non-monocot Angiosperm
3May represent more than 1 species of Acer, grouped pending further investigation
