# Supplementary material for: Mechanisms of rapid plant community change from the Miocene Succor Creek flora, Oregon and Idaho (USA)
Source: PLoS One. 2024 Nov 8;19(11):e0312104. doi: 10.1371/journal.pone.0312104 (PMC11548735; doi:10.1371/journal.pone.0312104)
Supplement: S6 Table — (XLSX) [file pone.0312104.s006.xlsx]

## Sheet: Sheet1
S6 Table. Floral list from the Watersnake locality, Succor Creek flora
		Macroflora	Palynoflora	Phytoliths2
NPP1	Botryococcaceae		Botryococcus
	Hydrodictyaceae		Pediastrum
VAC1	Davalliaceae		Davallia-type
	Osmundaceae		cf. Osmunda
Acrogymnospermae	Cupressaceae/Taxaceae	Calocedrus/Thuja/Chamaecyparis
		Glyptostrobus oregonensis
			Sequoia-type
			undiff.
	Pinaceae/Podocarpaceae	Abies klamathensis	Abies/Keteleeria
			Cedrus
			Picea
			Larix/Pseudostuga
		Pinus harneyana pro parta	Pinus
			Tsuga
			Podocarpaceae/Cathaya-type
	Ephedraceae		Ephedra nevadensis-type
Angiospermae	Altingiaceae		Liquidambar
	Amaranthaceae		undiff.
	Apiaceae		undiff.
	Aquifoliaceae	Ilex sp.	Ilex
	Berberidaceae	Mahonia sp.
	Betulaceae		Alnus
		Betula thor	Betula
		Betula fairii pro parta
			Corylus
			Ostrya/Carpinus
	Brassicaceae		cf. Brassicaceae
	Cannabaceae		Celtis
	Cyperaceae		undiff.
	Elaeagnaceae		Elaeagnus/Shepherdia argentea-type
	Ericaceae	Arbutus idahoensis	undiff.
	Fabaceae	undiff.
	Fagaceae		Castanea
		Fagus sp.	Fagus
		Quercus simulata	Quercus
	Juglandaceae	undiff.	Carya
			Juglans
			Pterocarya
	Lauraceae	cf. Lindera/Cinnamomum
	Malvaceae	Tilia pedunculata	Tilia
	Meliaceae	Cedrela pteraformis
	Myricaceae		Myrica
	Nyssaceae	cf. Nyssa sp.	Nyssa
	Oleaceae	Fraxinus sp.
	Platanaceae	Platanus dissecta
	Poaceae	Monocot undiff.	undiff.	Pooideae
				PACMAD
				APPBO
				undiff.
	Ranunculaceae		cf. Ranunculaceae
	Rhamnaceae	cf. Rhamnus sp.
	Rosaceae		undiff.
	Rutaceae	cf. Ptelea sp.
	Sabiaceae	Sabia macrocarpa
	Salicaceae		cf. Populus
		Salix sp.	Salix
	Sapindaceae	Acer (two species)	Acer
	Sarcobataceae		Sarcobatus
	Ulmaceae	Ulmus sp.	Ulmus/Zelkova
AQ1	Potamogetonaceae		Potamogeton
1NPP = Non-pollen palynomorphs, VACR = Ferns and allies, AQ = Aquatic vascular plants
2PACMAD = Panicoideae/Arundinoideae/Chloridoideae/Micrairoideae/Aristidoideae/Danthonioideae, APPBO = early diverging grass clades Anomochlooideae/Pharoideae/Puelioideae
